# Supplementary material for: Intra- and Inter-Individual Spectral Pattern Variability of sEMG in Elbow Flexor Motor Tasks
Source: Sensors (Basel). 2026 Jan 29;26(3):878. doi: 10.3390/s26030878 (PMC12899053; doi:10.3390/s26030878)
Supplement: Supplementary file 1 [file sensors-26-00878-s001.zip]

Archive with 1 entries (1 files):
- sensors-4076709-supplementary.pdf
